# Supplementary material for: A Novel Tomato Fusarium Wilt Tolerance Gene
Source: Front Microbiol. 2018 Jun 8;9:1226. doi: 10.3389/fmicb.2018.01226 (PMC6003170; doi:10.3389/fmicb.2018.01226)
Supplement: Supplementary file 1 [file Table_1.XLSX]

## Sheet: Sheet1
Supplementary Table S1 Composition of media used for tissue culture of tomato.
Components	Seed germination	Co-cultivation medium (CCM)	Pre-selection, shoot induction medium (SIM1)	Selection, shoot induction medium (SIM2)	Shoot elongation medium (SEM)	Rooting medium (RM)
MS salts	2.15 g	4.33 g	4.33 g	4.33 g	4.33 g	4.33 g
Sucrose	15 g	30 g	20 g	20 g	20 g	20 g
Nitsch & Nitsch vitamins	1´	1´	1´	1´	1´	1´
6-Benzylaminopurine (in dimethyl sulfoxide (DMSO))		1.5 mg l-1	1.5 mg l-1	1.5 mg l-1
Trans-zeatin-riboside					2 mg l-1
Gibberellic acid (GA3)					0.2 mg l-1
Indole butyric acid (IBA)						1 mg l-1
DMSO					0.05% (v/v)
Acetosyringone (in DMSO)		200 µM
Phosphinotricin				1 0.5 mg l-1
Timentin			300 mg l-1	300 mg l-1	300 mg l-1	150 mg l-1
Phytagel	3 g	3 g	3 g	3 g	3 g	3 g
pH	5.8	5.8	5.8	5.8	5.8	5.8
