# Supplementary material for: A Novel Tomato Fusarium Wilt Tolerance Gene
Source: Front Microbiol. 2018 Jun 8;9:1226. doi: 10.3389/fmicb.2018.01226 (PMC6003170; doi:10.3389/fmicb.2018.01226)
Supplement: Supplementary file 2 [file Table_2.XLSX]

## Sheet: Sheet1
Supplementary Table S2 Primer sequences used in this study.
Pimers	Sequence (5’ – 3’)	Target
AKCDS4-F	TCAATAGTTGATGGATCTTTTGC	Solyc08g075770 cDNA or genomic DNA
AKCDS4-R	TAATGAGGCCCTTCCATCTG
Cas9F1	GGTTCTCGGAAACACCGATAG	Cas9
Cas9R1	ATGACTCTTCGAGCCTGTGG	Cas9
CRISPR_F1	CGACAGGTTCCCAAGAAAAAC	Solyc08g075770 exon 1
CRISPR_R1	GCCAGTGCTGAGCTGACTTAC	Solyc08g075770 exon 1
