# Supplementary material for: A Novel Tomato Fusarium Wilt Tolerance Gene
Source: Front Microbiol. 2018 Jun 8;9:1226. doi: 10.3389/fmicb.2018.01226 (PMC6003170; doi:10.3389/fmicb.2018.01226)
Supplement: Supplementary file 3 [file Table_3.XLSX]

## Sheet: Sheet1
Supplementary Table S3 Gene ontology analysis of Solyc08g075770.
Biological Process Predictions
GO term	Name	Probability	SVM Reliability
GO:0006810	transport	0.822	H
GO:0055085	transmembrane transport	0.797	H
GO:0007166	cell surface receptor signaling pathway	0.707	H
GO:0098655	cation transmembrane transport	0.669	H
GO:0019222	regulation of metabolic process	0.616	H
GO:0006811	ion transport	0.572	H
GO:0050877	neurological system process	0.568	H
GO:0009059	macromolecule biosynthetic process	0.563	H
GO:0061024	membrane organization	0.557	H
GO:0051171	regulation of nitrogen compound metabolic process	0.547	H
GO:0051641	cellular localization	0.544	H
GO:0006812	cation transport	0.536	H
GO:0044281	small molecule metabolic process	0.5	H
Molecular Function Predictions
GO term	Name	Probability	SVM Reliability
GO:0005216	ion channel activity	0.937	H
GO:0015267	channel activity	0.848	H
GO:0015075	ion transmembrane transporter activity	0.848	H
GO:0022890	inorganic cation transmembrane transporter activity	0.842	H
GO:0022857	transmembrane transporter activity	0.838	H
GO:0005215	transporter activity	0.835	H
GO:0022891	substrate-specific transmembrane transporter activity	0.782	H
GO:0003824	catalytic activity	0.743	H
GO:0016740	transferase activity	0.644	H
GO:0016818	hydrolase activity, acting on acid anhydrides, in phosphorus-containing anhydrides	0.625	H
GO:0000166	nucleotide binding	0.601	H
GO:0004871	signal transducer activity	0.597	H
GO:0017111	nucleoside-triphosphatase activity	0.594	H
GO:0008324	cation transmembrane transporter activity	0.584	H
GO:0032549	ribonucleoside binding	0.577	H
GO:0005524	ATP binding	0.552	H
GO:0046873	metal ion transmembrane transporter activity	0.537	H
GO:0001883	purine nucleoside binding	0.523	H
GO:0001882	nucleoside binding	0.517	H
GO:0016817	hydrolase activity, acting on acid anhydrides	0.503	H
Cellular Component Predictions
GO term	Name	Probability	SVM Reliability
GO:0016021	integral component of membrane	1	H
GO:0031224	intrinsic component of membrane	0.999	H
GO:0016020	membrane	0.973	H
GO:0005887	integral component of plasma membrane	0.938	H
GO:0005886	plasma membrane	0.931	H
GO:0071944	cell periphery	0.891	H
GO:0031090	organelle membrane	0.8	H
GO:0005789	endoplasmic reticulum membrane	0.778	H
GO:0012505	endomembrane system	0.749	H
GO:0031226	intrinsic component of plasma membrane	0.722	H
GO:0042175	nuclear outer membrane-endoplasmic reticulum membrane network	0.722	H
GO:0098588	bounding membrane of organelle	0.7	H
GO:0031301	integral component of organelle membrane	0.659	H
GO:1902495	transmembrane transporter complex	0.657	H
GO:0005783	endoplasmic reticulum	0.652	H
GO:0005576	extracellular region	0.554	H
GO:0034702	ion channel complex	0.534	H
