# Supplementary material for: A Novel Tomato Fusarium Wilt Tolerance Gene
Source: Front Microbiol. 2018 Jun 8;9:1226. doi: 10.3389/fmicb.2018.01226 (PMC6003170; doi:10.3389/fmicb.2018.01226)
Supplement: Supplementary file 4 [file Table_4.XLSX]

## Sheet: Sheet1
Supplementary Table S4 Quantification of percentage of area of Fusarium oxysporum f. sp. lycopersici race 3 mycelia colonising root surface against total area of image. Analysis was conducted using ImageJ.
Genotype	Root sequence	Label	Area	Mean	StDev	Min	Max	%Area	MinThr	MaxThr
26AK02	1	image0194.tif:Red	0.191	20.884	6.837	1	29	0.35	1	29
	2	image0193.tif:Red	0.41	24.54	7.361	1	33	0.751	1	33
	3	image0191.tif:Red	0.561	26.356	7.619	1	35	1.028	1	35
	4	image0189.tif:Red	0.875	23.467	5.943	12	32	1.603	12	32
	5	image0241.tif:Red	1.127	33.692	5.858	19	41	2.063	19	41
	6	image0230.tif:Red	0.494	19.983	5.565	6	27	0.905	6	27
	7	image0220.tif:Red	0.636	27.268	7.613	1	36	1.165	1	36
	8	image0211.tif:Red	0.682	25.59	8.604	2	36	1.248	2	36
	9	image0200.tif:Red	0.338	21.051	6.834	1	29	0.618	1	29
	10	image0197.tif:Red	0.37	22.943	7.747	1	32	0.677	1	32
rmc	1	image0076.tif:Red	0.77	88.994	5.401	79	97	1.41	79	97
	2	image0082 corrected.tif:Red	2.376	66.927	19.12	5	91	4.351	5	91
	3	image0148.tif:Red	2.329	61.444	10.51	9	74	4.265	9	74
	4	image0165.tif:Red	1.926	57.68	9.933	11	69	3.526	11	69
	5	image0174.tif:Red	0.884	40.27	7.555	6	50	1.619	6	50
	6	image0163.tif:Red	3.679	66.464	11.395	9	80	6.737	9	80
	7	image0154.tif:Red	0.549	50.117	8.353	5	59	1.005	5	59
	8	image0147.tif:Red	1.458	58.298	10.09	6	70	2.67	6	70
	9	image0139.tif:Red	2.13	76.938	12.729	1	92	3.901	1	92
	10	image0122.tif:Red	2.134	86.291	8.202	70	98	3.907	70	98
76R	1	image0068.tif:Red	0.775	57.638	11.385	1	70	1.419	1	70
	2	image0057.tif:Red	0.259	49.188	8.919	2	59	0.474	1	59
	3	image0019.tif:Red	1.061	71.673	14.066	1	87	1.943	1	87
	4	image0013.tif:Red	0.24	31.554	6.18	1	39	0.439	1	39
	5	image0086.tif:Red	0.506	43.202	9.392	1	53	0.926	1	53
	6	image0083.tif:Red	0.434	43.918	8.706	1	53	0.795	1	53
	7	image0081.tif:Red	0.321	44.091	8.686	1	53	0.589	1	53
	8	image0079.tif:Red	0.179	44.141	8.729	1	53	0.327	1	53
	9	image0077.tif:Red	0.179	36.998	9.119	1	47	0.328	1	47
	10	image0072.tif:Red	0.079	17.589	3.039	1	21	0.145	1	21
CRISPR01	1	image0355.tif:Red	0.766	31.66	5.735	1	38	1.402	1	38
	2	image0339.tif:Red	2.802	48.17	8.119	1	58	5.13	1	58
	3	image0323.tif:Red	1.77	47.053	9.133	1	58	3.24	1	58
	4	image0284.tif:Red	3.068	62.369	6.067	50	71	5.618	50	71
	5	image0276.tif:Red	2.721	47.636	5.029	38	55	4.981	38	55
	6	image0248.tif:Red	3.6	73.619	3.443	68	79	6.592	68	79
	7	image0213.tif:Red	3.18	68.045	3.983	61	74	5.823	61	74
	8	image0200.tif:Red	1.783	55.881	4.595	46	62	3.265	46	62
	9	image0167.tif:Red	2.276	55.831	3.622	49	61	4.167	49	61
	10	image0161.tif:Red	1.22	47.385	4.11	39	53	2.235	39	53
